# Supplementary material for: Anomalous δ15N values in the Neoarchean associated with an abundant supply of hydrothermal ammonium
Source: Nat Commun. 2025 Feb 22;16:1873. doi: 10.1038/s41467-025-57091-3 (PMC11845595; doi:10.1038/s41467-025-57091-3)
Supplement: Supplementary file 2 — Source Data [file 41467_2025_57091_MOESM2_ESM.xlsx]

## Sheet: Figure 1
This is a map and no tabulated source data available.

## Sheet: Figure 2a
thistudy_d13Corg_‰	thistudy_d15N_‰	Yang et al._d13Corg_‰	Yang et al._d15N_‰		*blank cells indicate data not available
-36.85	29.49	-25.6	-2.1
-37.58	33.11
-39.12	33.15	-25.9	-4.5
-38.39	32.1
-38.01	34.98	-26.9	-1.8
-36.37	29.64
-37.63	29.92	-26.8	0.6
-37.9	33.4
-31.58	25.97	-26.8
-31.06	31.77
-30.76	29.2		-0.4
-29.67	30.08
		-26.3	0
		-26.6
		-27.6
		-26.5
		-27.1	-1.2
		-27.9	-1.2
		-27.4	1.6
		-27.6
		-27.3
		-27	-2.1
		-27.3
		-27.1	-2.1
		-28.5	-8
		-29.5	-8
		-29.2
		-29
		-28.9	-10.2
		-29	-6.9
		-29.1	-2.8
		-29.1	-11.2
		-29.4	-10.2
		-29.1	-0.4
		-28.6	-1.1
		-28.8	-6.3
		-36.2
		-34.7
		-28.5
		-29.3	-2.4
		-29.5
		-29.5	-1.5
		-29.4	-7.1
		-32.9
		-32	-3.1
		-28.5
		-29.4
		-29.4	-4.1
			-9.5
			-5.9
		-27.1
		-28.2	-4.3
		-28.2	-4.4
		-27.8	-4.3
		-28.5	-7.9

## Sheet: Figure 2b
TOC_decarb_wt%	TN_decarb_wt%
1.29	137
1.25	116
0.99	74
0.84	73
2.28	115
0.89	136
1.08	116
1.06	123
0.24	42
0.86	111
0.32	46
0.92	55

## Sheet: Figure 2c
C/N_mol/mol	d15N__‰
110	29.49
126	33.11
157	33.15
133	32.1
231	34.98
76	29.64
109	29.92
100	33.4
68	25.97
91	31.77
81	29.2
119	30.08

## Sheet: Figure 3a
ManjeriFm_d234U_‰	ManjeriFm_d238U_‰	CheshireFm_d234U_‰	CheshireFm_d238U_‰		*blank cells indicate data not available
57.5	-0.28	241.5	-0.1
297.3	-0.31	200.8	-0.22
32.1	-0.46	243.5	-0.26
		130.1	-0.32
158.8	-0.52	134	-0.56
		203.9	-0.41
8.5	-0.43

## Sheet: Figure 3b
CheshireFm_Y/Ho	CheshireFm_d238U_‰	CheshireFm_d238U_2se_‰	ManjeriFm_Y/Ho	ManjeriFm_d238U_‰	ManjeriFm_d238U_2se_‰		*blank cells indicate data not available
24	-0.1	0.15	104.5	-0.28
	-0.22	0.07	156.5	-0.31	0.07
28.5	-0.26	0.07	113.7	-0.46	0.05
	-0.32	0.03	86.5
63.1	-0.56	0.16	103.3	-0.52	0.16
			60.1
			84.1	-0.43

## Sheet: Figure 3c
d238U_low Y/Ho_‰	d238U_high Y/Ho_‰
-0.1	-0.28
-0.22	-0.31
-0.26	-0.46
-0.32	-0.52
	-0.56
	-0.43
	-0.41

## Sheet: Figure 4
1-f	d15N_A_e4_‰	d15N_A_e14_‰	d15N_A_e27_‰	d15N_B_e4_‰	d15N_B_e14_‰	d15N_B_e27_‰
0	0	0	0	-3.98	-13.93	-26.87
0.05	0.21	0.72	1.39	-3.9	-13.65	-26.33
0.1	0.42	1.48	2.85	-3.79	-13.29	-25.64
0.15	0.65	2.28	4.4	-3.68	-12.91	-24.92
0.2	0.89	3.13	6.04	-3.57	-12.52	-24.17
0.25	1.15	4.04	7.8	-3.45	-12.11	-23.39
0.3	1.43	5.01	9.68	-3.33	-11.68	-22.58
0.35	1.72	6.05	11.7	-3.2	-11.23	-21.73
0.4	2.05	7.18	13.89	-3.07	-10.77	-20.83
0.45	2.39	8.4	16.27	-2.93	-10.27	-19.89
0.5	2.78	9.75	18.89	-2.78	-9.75	-18.89
0.55	3.2	11.24	21.79	-2.62	-9.2	-17.83
0.6	3.67	12.91	25.05	-2.45	-8.61	-16.7
0.65	4.21	14.81	28.75	-2.27	-7.97	-15.48
0.7	4.83	17	33.04	-2.07	-7.29	-14.16
0.75	5.56	19.6	38.14	-1.85	-6.53	-12.71
0.8	6.46	22.79	44.41	-1.61	-5.7	-11.1
0.85	7.62	26.92	52.56	-1.34	-4.75	-9.27
0.9	9.25	32.76	64.14	-1.03	-3.64	-7.13
0.95	12.06	42.83	84.25	-0.63	-2.25	-4.43
0.99	18.59	66.6	132.4	-0.19	-0.67	-1.34
0.995	21.42	77	153.79	-0.11	-0.39	-0.77
0.9975	24.26	87.5	175.59	-0.06	-0.22	-0.44

## Sheet: Figure 5d
This is an illustration and no tabulated source data available.

## Sheet: Figure 6
all_age_Ga	all_d15N_bulk_‰	all_d15N_ker_‰	CheshireFm_age_Ga	CheshireFm_d15N_‰	ManjeriFm_age_Ga	ManjeriFm_d15N_‰	SerraSul_age_Ga	SerraSul_d15N_‰	TumbianaFm_age_Ga	TumbianaFm_d15Nbulk_‰	KylenaFm_age_Ga	KylenaFm_d15N_bulk_‰	KylenaFm_d15Nker_‰	TumbianaFm_age2_Ga	TumbianaFm_d15Nker_‰		*blank cells indicate data not available
2.7			2.72	29.49	2.75	38.82	2.68	30.9	2.72	25.39	2.74	14.97	22.56	2.72	32.02
2.7		8.75	2.72	33.11	2.75	42.49	2.68	34.2	2.72	38.36	2.74	25.79	18.46	2.72	39.26
2.7	8.83	15.2	2.72	33.15	2.75	28.09	2.68	32.3	2.72	37.91	2.74	24.8	32	2.72	34.07
2.7	7.18		2.72	32.1	2.75	40.72	2.68	29.2	2.72	30.62	2.74	30.45	31.47	2.72	49.96
2.7	7.59		2.72	34.98			2.68	35.5	2.72	36.98				2.72	48.06
2.7	5.69		2.72	29.64			2.68	37.5	2.72	37.7				2.72	42.85
2.7	8.47		2.72	29.92			2.68	35.3	2.72	36.23				2.72	45.72
2.7			2.72	33.4			2.68	28.7	2.72	28.79				2.72	42.96
2.7		3.03	2.72	25.97			2.68	37	2.72	30.32				2.72	38.28
2.7		4.95	2.72	31.77			2.68	33.2	2.72	29.35				2.72	42.72
2.7		11.8	2.72	29.2			2.68	27.7	2.72	22.86				2.72	44.45
2.7		13.4	2.72	30.08			2.68	27.4	2.72	43.95				2.72	41.13
2.7		11.4					2.68	20.2	2.72	23.76				2.72	31.18
2.7		14.6					2.68	23.6	2.72	24.47				2.72	44.89
2.7		13					2.68	34.6	2.72	29.86
2.7		14.1					2.68	20.4	2.72	42.28
2.7		3.1					2.68	14.9	2.72	23.52
2.7		3.4					2.68	30.8
2.7		4.7					2.68	28.8
2.7		2.6					2.68	13.9
2.7		19.9					2.68	25.8
2.7		18.7					2.68	24.6
2.7		15.7					2.68	27.5
2.7		15.9					2.68	27.6
2.69	0	16.3
2.69	0.1
2.69	5.4
2.69	6.7
2.69	4.6
2.67	4.4
2.67	5.5	3.5
2.66	3.9
2.66	3.3
2.66	4.5
2.66	-0.28
2.66	2.47
2.66	3.38
2.66	3.69
2.65	3.8
2.65	2.6	2.5
2.65	3.3
2.63	0
2.63	0.4
2.6
2.6		-2.47
2.6		9.35
2.597	1.2	2.35
2.597	0.1
2.597	2.9
2.597	4.7
2.565	6.1
2.565	5.7
2.565	5.7
2.56	3.4
2.56	2.4	2.3
2.56	5.8
2.56	4.1
2.56	2.9
2.56	3.1	4.2
2.56	3.3
2.56	2	0.5
2.56	3.3	2.3
2.56	4.7	0.9
2.56	5.9
2.55	1.6	4
2.55	2.6
2.545	4.1
2.545	3.7
2.545	5.8
2.545	2.1	3.3
2.545	2.4	2.6
2.545	3.3	2.2
2.545	3.6	3.2
2.545	3.5	2.8
2.545	3.9
2.545	5.7
2.545	3.4
2.545	2.5
2.545	2.4
2.545	1.8
2.545	4.7
2.545	8	3
2.545	4.2
2.545	7.1
2.545	8.5
2.545	5.5
2.545	6.7
2.545	8.5	7.3
2.545	4.5	0.6
2.545	4.4	6
2.545	4	3.9
2.545
2.52	5.3	3
2.52	4.3	2.2
2.52	7.6	2.7
2.52	10.1	2.8
2.52	4.6	5
2.52	4.4	4.5
2.52	4.6	4
2.5		3.2
2.5
2.5
2.5	5.62
2.5	6.87
2.5	2.72
2.5	3.22
2.5	4.7
2.5	5.8
2.5	6.6
2.5	4.17
2.5	6.54
2.5	6.34
2.5	3.86
2.5	6.41
2.5	5.98
2.5	4.44
2.5	6.73
2.5	4.98
2.5	5.9
2.5	6.21
2.5	3.88
2.5	5.35
2.5	6.64
2.5	5.59
2.5	5.15
2.5	5.03
2.5	6.24
2.5	2.56
2.5	1.27
2.5	5.31
2.5	7.45
2.5	3.87
2.5	1.44
2.5	1.78
2.5	2.8
2.5	4.6
2.5	2.65
2.5	4.97
2.5	2.54
2.5	3.74
2.5	2.9
2.5	2.55
2.5	5.74
2.5	3.56
2.5	1.47
2.5	1.04
2.5	2.16
2.5	2.92
2.5	4.4
2.5	2.32
2.5	4.28
2.5	1.65
2.5	3.94
2.5	3.18
2.5	3.56
2.5	2.65
2.5	5.7
2.5	3.35
2.5	2.85
2.5	3.43
2.5	3.61
2.5	1.51
2.5	4.91
2.5	2.36
2.5	4.17
2.5	3.35
2.5	3.46
2.5	3.21
2.5	3.82
2.5	2.11
2.5	4.45
2.5	4.4
2.5	2.56
2.5	2.95
2.5	5.4
2.5
2.5
2.5
2.5	2.19
2.5	2.53
2.5	1.28
2.5	3.2
2.5	2.68
2.5
2.5		5.7
2.495	10.1	0.8
2.48		3.1
2.48
2.48
2.48
2.48
2.48
2.48
2.48
2.48
2.48
2.48
2.48
2.48
2.48
2.48
2.46
2.46
2.46
2.46
2.46
2.46
2.46
2.72
2.72
2.72
2.72
2.72
2.72
2.72
2.72
2.72
2.72
2.72
2.72
2.72
2.72
2.72
2.72
2.72
2.74
2.74
2.74
2.74
2.6	3.14
2.6	1.54	3.17
2.6	-2.73
2.6	-0.14
2.6	-0.97
2.6	-0.49
2.6	-0.08
2.6	-0.37
2.6	-0.72
2.6	-1.32
2.6	-1.46
2.6	-1.21	-0.57
2.6	-1.11
2.6	-0.87
2.6	-0.95
2.6
2.6
2.6	-1.18
2.6	0.52
2.6	3.18
2.6	-2.03
2.6	-0.19
2.6	-1.21	0.24
2.6	2.48
2.6
2.6
2.6
		-2.1
		-4.5
		-1.8
		0.6
